# Supplementary material for: Piezo2 expressing nociceptors mediate mechanical sensitization in experimental osteoarthritis
Source: Nat Commun. 2023 Apr 29;14:2479. doi: 10.1038/s41467-023-38241-x (PMC10148822; doi:10.1038/s41467-023-38241-x)
Supplement: Supplementary file 6 — Source Data [file 41467_2023_38241_MOESM6_ESM.xlsx]

## Sheet: Sheet1
Source Data accompanying:
Piezo2 expressing nociceptors mediate mechanical sensitization in experimental osteoarthritis
Each tab is labeled with the corresponding Figure part

## Sheet: Figure 1C
Figure 1C
	Control				Piezo2CKOfl/+			Piezo2CKOfl/fl
NaV1.8+	62.5128	68.7	75.7679	77.1605	65.2439	63.8191	62.6866	67.4194	58.5	70.4782	55.0696	61.29
Piezo2+	54.4433	64.07	58.5893	74.5679	59.7561	56.0302	56.7164	31.4516	35.37	24.1164	37.7734	25.297
NaV1.8+ Piezo2+	39.8366	40.15	31.7406	42.2222	24.0854	33.1658	23.1343	4.51613	3.061	5.40541	8.94632	10.017

## Sheet: Figure 2F
Figure 2F
30g control	30g Piezo2CKOfl/+	100g control	100g Piezo2CKOfl/+
0.136672	0.0750371	0.148387	0.0656575
0.127967	0.0201537	0.112733	0.0403073
0.0741039	0.0177039	0.120906	0.0442596
0.0352201	0	0.0616352	0.0213866
0.118652		0.135208

## Sheet: Figure 2G
Figure 2G
30g control	30g Piezo2CKOfl/+	100g control	100g Piezo2CKOfl/+
10.0087	11.0518	12.1803	7.25681
8.43733	4.81487	10.313	7.44956
6.23982	3.17625	11.5432	4.85974
2.16391	0	10.116	6.2826
8.22385		13.7195

## Sheet: Figure 2H
Figure 2H
Bin Center	30g control	100g control	30g Piezo2CKOfl/+	100g Piezo2CKOfl/+
100	0.00588235	0.00480769	0	0
200	0.0470588	0.0480769	0.0277778	0
300	0.329412	0.283654	0.138889	0.192308
400	0.229412	0.254808	0.333333	0.230769
500	0.235294	0.245192	0.361111	0.307692
600	0.0764706	0.0721154	0.111111	0.173077
700	0.0294118	0.0528846	0	0.0769231
800	0.0235294	0.0192308	0.0277778	0
900	0.00588235	0.00480769	0	0
1000	0.0117647	0.00961538	0	0
1100	0.00588235	0.00480769	0	0
1200	0	0	0	0.0192308

## Sheet: Figure 3A
Figure 3A
	Day post injection	WT					Piezo2CKOfl/fl
	2	6	9	9	8	8	8	9	6	7	7	7	6
	4	6	7	7	8	8	9	6	7	3	6	6	4
	7	4	5	4	6	7	8	5	7	3	3	4	3
	14	4	4	2	3	3	3	2	3	-1	1	2	1
	21	0	1	1	1	1	1	1	1	0	0	0	1

## Sheet: Figure 3B
Figure 3B
		WT					Piezo2CKOfl/fl
	AUC	69	83	64	82.5	87.5	95	66.5	83	26.88	44	56	41.5

## Sheet: Figure 3C
Figure 3C
	Day post injection	WT					Piezo2CKOfl/fl
	pre injection day 0	445.625	423.8	446.15	414.375	431.1	444.525	446.35	440.9	448.625	435.6	445.225	445.65
	2	247.1	223.75	246.1	213.05	217.95	296.3	375.05	188.2	338.8	339	250.15	260.65
	4	179.7	251.75	254.4	198.85	175.85	330.5	291.15	334.4	308.05	260.65	266.7	225
	7	241.3	185.8	226.9	230.95	265.65	401.8	297.45	341.05	317.2	360.3	320.05	296.3
	14	289.1	312.6	325.4	303.55	303.1	431.15	418.05	413.3	429.5	425.6	379.35	316.9
	21	450	438.6	439.35	434.4	431.7	444.6	450	449.05	441.4	440.4	448.65	440.3

## Sheet: Figure 3D
Figure 3D
		WT					Piezo2CKOfl/fl
	AUC	3330	3313	2992	3329	3187	1061	1642	1667	1398	1366	2036	2690

## Sheet: Figure 4A
Figure 4A
	week post DMM	WT DMM					Piezo2CKOfl/fl DMM
	0	-1	0.333333	1.26667	2.66667	1	3.13333	1.46667	0.466667	0	3.13333
	4	-3.2	-1.2	0.133333	1	0.133333	-0.533333	2.86667	1.2	0.133333	1.26667
	8	-3.46667	0.666667	-1.93333	1.33333	0.266667	2.26667	3	-0.6	1.73333	3.2
	12	-3.33333	-1.5	-2.9	-2.13333	-0.466667	0.733333	4.86667	2.53333	0.866667	0.333333
	16	-2.8	-2.13333	-3.6	-0.866667	-2.13333	-0.133333	-0.533333	0.466667	1.73333	0.2

[truncated: 26 more sheets: Figure 4B, Figure 4C, Figure 5B, Figure 6E, Figure 6F, Figure 6G, Figure 6H, Figure 7A, Figure 7B, Figure 7C, Figure 7D, Figure 7E, Sup Fig 4, Sup Figure 5B, Sup Figure 5C, Sup Figure 5D, Sup Figure 5E, Sup Figure 5F, Sup Figure 6A, Sup Figure 6B …]
